# Supplementary material for: Oral Microbiota Dysbiosis in Male HIV Patients: Comparative Analysis of Candidiasis and HPV-Associated Lesions
Source: Microorganisms. 2025 Sep 11;13(9):2121. doi: 10.3390/microorganisms13092121 (PMC12473140; doi:10.3390/microorganisms13092121)
Supplement: Supplementary file 1 [file microorganisms-13-02121-s001.zip]

Archive with 1 entries (1 files):
- microorganisms-3847868-supplementary.pdf
